# Supplementary material for: QSAR-derived affinity fingerprints (part 2): modeling performance for potency prediction
Source: J Cheminform. 2020 Jun 5;12:41. doi: 10.1186/s13321-020-00444-5 (PMC7339533; doi:10.1186/s13321-020-00444-5)
Supplement: Supplementary file 2 — Additional file 2: Table S1 Value and significance for the coefficients of the linear model used to assess the performance of the 11 descriptor types considered. The code and the 43 data sets used in this study are provided at https://github.com/isidroc/QAFFP_regression. [file 13321_2020_444_MOESM2_ESM.csv]

Estimate	Std. Error	t value	Pr(>|t|)
(Intercept)	0.75	0.01	100.4	0
typerv-QAFFP 1360	0	0.01	-0.29	0.77
typeb-QAFFP 440	0.09	0.01	8.05	0
typeMorgan	-0.06	0.01	-6.14	0
typePhyschem	-0.02	0.01	-2.17	0.03
typerv-QAFFP 440 & Morgan	-0.01	0.01	-0.82	0.41
typerv-QAFFP 440 & Physchem	-0.02	0.01	-2.28	0.02
typeb-QAFFP 440 & Morgan	-0.04	0.01	-3.69	0
typeb-QAFFP 440 & Physchem	-0.02	0.01	-1.85	0.06
typerv-QAFFP 1360 & Morgan	-0.01	0.01	-0.54	0.59
typerv-QAFFP 1360 & Physchem	-0.02	0.01	-2.04	0.04
datasetA2a	0.06	0.01	6.1	0
datasetABL1	0.08	0.01	7.65	0
datasetAcetylcholinesterase	0.08	0.01	7.5	0
datasetAndrogen	-0.03	0.01	-3.28	0
datasetAurora-A	0.09	0.01	8.96	0
datasetB-raf	-0.08	0.01	-7.12	0
datasetCannabinoid	0.07	0.01	6.32	0
datasetCarbonic	-0.07	0.01	-6.17	0
datasetCaspase	-0.11	0.01	-9.94	0
datasetCCRF-CEM	0.04	0.01	4.04	0
datasetCoagulation	0.12	0.01	11.67	0
datasetCOX-1	-0.01	0.01	-0.87	0.38
datasetCOX-2	0.1	0.01	9.23	0
datasetDihydrofolate	0.11	0.01	10.11	0
datasetDopamine	0.01	0.01	1.14	0.25
datasetDU-145	0	0.01	-0.35	0.73
datasetEphrin	0.01	0.01	1.21	0.23
dataseterbB1	0.06	0.01	5.49	0
datasetEstrogen	-0.07	0.01	-6.42	0
datasetGlucocorticoid	-0.08	0.01	-7.17	0
datasetGlycogen	0.08	0.01	7.55	0
datasetHCT-116	0	0.01	-0.02	0.98
datasetHCT-15	0.11	0.01	10.54	0
datasetHeLa	-0.01	0.01	-1.16	0.25
datasetHepG2	-0.04	0.01	-3.78	0
datasetHERG	-0.09	0.01	-8.09	0
datasetHL-60	0.05	0.01	5.02	0
datasetHT-29	0.03	0.01	2.44	0.01
datasetJAK2	0	0.01	-0.35	0.72
datasetK562	0.04	0.01	3.6	0
datasetKB	0.13	0.01	12.11	0
datasetL1210	0.06	0.01	5.63	0
datasetLCK	0.13	0.01	12.05	0
datasetLoVo	0.07	0.01	6.66	0
datasetMDA-MB-231	-0.05	0.01	-5.2	0
datasetMDA-MB-435	0.02	0.01	2.33	0.02
datasetMonoamine	-0.02	0.01	-1.86	0.06
datasetNCI-H460	0.1	0.01	9.33	0
datasetopioid	0	0.01	-0.46	0.64
datasetPC-3	-0.03	0.01	-2.57	0.01
datasetSK-OV-3	0.16	0.01	15.44	0
datasetVanilloid	0.01	0.01	0.51	0.61
typerv-QAFFP 1360:datasetA2a	-0.02	0.01	-1.36	0.17
typeb-QAFFP 440:datasetA2a	-0.03	0.01	-2	0.05
typeMorgan:datasetA2a	0.01	0.01	0.46	0.64
typePhyschem:datasetA2a	0	0.01	0.11	0.91
typerv-QAFFP 440 & Morgan:datasetA2a	-0.01	0.01	-0.42	0.68
typerv-QAFFP 440 & Physchem:datasetA2a	-0.01	0.01	-0.37	0.71
typeb-QAFFP 440 & Morgan:datasetA2a	0	0.01	-0.21	0.83
typeb-QAFFP 440 & Physchem:datasetA2a	-0.01	0.01	-0.78	0.43
typerv-QAFFP 1360 & Morgan:datasetA2a	-0.02	0.01	-1.49	0.14
typerv-QAFFP 1360 & Physchem:datasetA2a	-0.01	0.01	-1	0.32
typerv-QAFFP 1360:datasetABL1	-0.01	0.01	-0.4	0.69
typeb-QAFFP 440:datasetABL1	-0.01	0.01	-0.39	0.7
typeMorgan:datasetABL1	0.01	0.01	0.74	0.46
typePhyschem:datasetABL1	0	0.01	0.06	0.95
typerv-QAFFP 440 & Morgan:datasetABL1	0.01	0.01	0.47	0.64
typerv-QAFFP 440 & Physchem:datasetABL1	0.02	0.01	1.29	0.2
typeb-QAFFP 440 & Morgan:datasetABL1	0.02	0.01	1.04	0.3
typeb-QAFFP 440 & Physchem:datasetABL1	0.01	0.01	0.37	0.72
typerv-QAFFP 1360 & Morgan:datasetABL1	0	0.01	-0.32	0.75
typerv-QAFFP 1360 & Physchem:datasetABL1	0.01	0.01	0.7	0.48
typerv-QAFFP 1360:datasetAcetylcholinesterase	0	0.01	-0.11	0.91
typeb-QAFFP 440:datasetAcetylcholinesterase	0.01	0.01	0.54	0.59
typeMorgan:datasetAcetylcholinesterase	0	0.01	0.12	0.9
typePhyschem:datasetAcetylcholinesterase	-0.04	0.01	-2.64	0.01
typerv-QAFFP 440 & Morgan:datasetAcetylcholinesterase	0	0.01	-0.09	0.93
typerv-QAFFP 440 & Physchem:datasetAcetylcholinesterase	0	0.01	0.09	0.92
typeb-QAFFP 440 & Morgan:datasetAcetylcholinesterase	0.01	0.01	0.68	0.49
typeb-QAFFP 440 & Physchem:datasetAcetylcholinesterase	-0.03	0.01	-2.3	0.02
typerv-QAFFP 1360 & Morgan:datasetAcetylcholinesterase	-0.01	0.01	-0.64	0.52
typerv-QAFFP 1360 & Physchem:datasetAcetylcholinesterase	0	0.01	0.28	0.78
typerv-QAFFP 1360:datasetAndrogen	0	0.01	-0.12	0.91
typeb-QAFFP 440:datasetAndrogen	-0.03	0.01	-1.9	0.06
typeMorgan:datasetAndrogen	-0.01	0.01	-0.44	0.66
typePhyschem:datasetAndrogen	0	0.01	-0.18	0.86
typerv-QAFFP 440 & Morgan:datasetAndrogen	0	0.01	0.07	0.94
typerv-QAFFP 440 & Physchem:datasetAndrogen	0.01	0.01	0.67	0.5
typeb-QAFFP 440 & Morgan:datasetAndrogen	0	0.01	0.22	0.82
typeb-QAFFP 440 & Physchem:datasetAndrogen	-0.01	0.01	-0.54	0.59
typerv-QAFFP 1360 & Morgan:datasetAndrogen	0	0.01	-0.03	0.98
typerv-QAFFP 1360 & Physchem:datasetAndrogen	0.01	0.01	0.69	0.49
typerv-QAFFP 1360:datasetAurora-A	0	0.01	-0.11	0.91
typeb-QAFFP 440:datasetAurora-A	-0.04	0.01	-3	0
typeMorgan:datasetAurora-A	0	0.01	0.07	0.94
typePhyschem:datasetAurora-A	0.02	0.01	1.38	0.17
typerv-QAFFP 440 & Morgan:datasetAurora-A	0	0.01	-0.02	0.98
typerv-QAFFP 440 & Physchem:datasetAurora-A	0.01	0.01	0.65	0.52
typeb-QAFFP 440 & Morgan:datasetAurora-A	0	0.01	0.3	0.76
typeb-QAFFP 440 & Physchem:datasetAurora-A	0.02	0.01	1.08	0.28
typerv-QAFFP 1360 & Morgan:datasetAurora-A	0	0.01	0.03	0.97
typerv-QAFFP 1360 & Physchem:datasetAurora-A	0.01	0.01	0.49	0.63
typerv-QAFFP 1360:datasetB-raf	0	0.01	0.05	0.96
typeb-QAFFP 440:datasetB-raf	0.02	0.01	1.66	0.1
typeMorgan:datasetB-raf	-0.01	0.01	-0.67	0.5
typePhyschem:datasetB-raf	0.01	0.01	0.65	0.52
typerv-QAFFP 440 & Morgan:datasetB-raf	0	0.01	0.13	0.9
typerv-QAFFP 440 & Physchem:datasetB-raf	0.01	0.01	0.96	0.33
typeb-QAFFP 440 & Morgan:datasetB-raf	-0.01	0.01	-0.34	0.73
typeb-QAFFP 440 & Physchem:datasetB-raf	0.01	0.01	0.61	0.54
typerv-QAFFP 1360 & Morgan:datasetB-raf	0	0.01	0.04	0.97
typerv-QAFFP 1360 & Physchem:datasetB-raf	0.01	0.01	0.6	0.55
typerv-QAFFP 1360:datasetCannabinoid	-0.01	0.01	-0.37	0.71
typeb-QAFFP 440:datasetCannabinoid	-0.02	0.01	-1.22	0.22
typeMorgan:datasetCannabinoid	-0.02	0.01	-1.03	0.3
typePhyschem:datasetCannabinoid	0	0.01	-0.31	0.76
typerv-QAFFP 440 & Morgan:datasetCannabinoid	0.01	0.01	0.42	0.67
typerv-QAFFP 440 & Physchem:datasetCannabinoid	0	0.01	-0.2	0.84
typeb-QAFFP 440 & Morgan:datasetCannabinoid	0.01	0.01	0.89	0.37
typeb-QAFFP 440 & Physchem:datasetCannabinoid	0	0.01	-0.15	0.88
typerv-QAFFP 1360 & Morgan:datasetCannabinoid	0	0.01	-0.18	0.86
typerv-QAFFP 1360 & Physchem:datasetCannabinoid	0	0.01	0.27	0.79
typerv-QAFFP 1360:datasetCarbonic	0	0.01	-0.32	0.75
typeb-QAFFP 440:datasetCarbonic	-0.02	0.01	-1.64	0.1
typeMorgan:datasetCarbonic	-0.01	0.01	-0.39	0.69
typePhyschem:datasetCarbonic	-0.05	0.01	-3.23	0
typerv-QAFFP 440 & Morgan:datasetCarbonic	0	0.01	-0.25	0.8
typerv-QAFFP 440 & Physchem:datasetCarbonic	-0.03	0.01	-2.14	0.03
typeb-QAFFP 440 & Morgan:datasetCarbonic	0	0.01	-0.23	0.82
typeb-QAFFP 440 & Physchem:datasetCarbonic	-0.05	0.01	-3.32	0
typerv-QAFFP 1360 & Morgan:datasetCarbonic	0	0.01	-0.17	0.86
typerv-QAFFP 1360 & Physchem:datasetCarbonic	-0.02	0.01	-1.16	0.25
typerv-QAFFP 1360:datasetCaspase	-0.02	0.01	-1.58	0.11
typeb-QAFFP 440:datasetCaspase	0	0.01	-0.25	0.8
typeMorgan:datasetCaspase	0.03	0.01	1.68	0.09
typePhyschem:datasetCaspase	0.02	0.01	1.45	0.15
typerv-QAFFP 440 & Morgan:datasetCaspase	0	0.01	-0.15	0.88
typerv-QAFFP 440 & Physchem:datasetCaspase	-0.01	0.01	-0.4	0.69
typeb-QAFFP 440 & Morgan:datasetCaspase	0.04	0.01	2.55	0.01
typeb-QAFFP 440 & Physchem:datasetCaspase	0.01	0.01	0.77	0.44
typerv-QAFFP 1360 & Morgan:datasetCaspase	-0.02	0.01	-1.61	0.11
typerv-QAFFP 1360 & Physchem:datasetCaspase	-0.03	0.01	-1.82	0.07
typerv-QAFFP 1360:datasetCCRF-CEM	-0.01	0.01	-0.49	0.63
typeb-QAFFP 440:datasetCCRF-CEM	0	0.01	-0.33	0.74
typeMorgan:datasetCCRF-CEM	0	0.01	-0.17	0.87
typePhyschem:datasetCCRF-CEM	-0.05	0.01	-3.29	0
typerv-QAFFP 440 & Morgan:datasetCCRF-CEM	0	0.01	-0.24	0.81
typerv-QAFFP 440 & Physchem:datasetCCRF-CEM	0	0.01	0.32	0.75
typeb-QAFFP 440 & Morgan:datasetCCRF-CEM	0.01	0.01	0.97	0.33
typeb-QAFFP 440 & Physchem:datasetCCRF-CEM	-0.04	0.01	-2.63	0.01
typerv-QAFFP 1360 & Morgan:datasetCCRF-CEM	-0.01	0.01	-0.45	0.65
typerv-QAFFP 1360 & Physchem:datasetCCRF-CEM	0	0.01	0.11	0.91
typerv-QAFFP 1360:datasetCoagulation	0	0.01	0.18	0.85
typeb-QAFFP 440:datasetCoagulation	-0.01	0.01	-0.9	0.37
typeMorgan:datasetCoagulation	0.01	0.01	0.65	0.52
typePhyschem:datasetCoagulation	0.02	0.01	1.09	0.27
typerv-QAFFP 440 & Morgan:datasetCoagulation	0	0.01	0.15	0.88
typerv-QAFFP 440 & Physchem:datasetCoagulation	0.02	0.01	1.17	0.24
typeb-QAFFP 440 & Morgan:datasetCoagulation	0.02	0.01	1.33	0.18
typeb-QAFFP 440 & Physchem:datasetCoagulation	0.02	0.01	1.59	0.11
typerv-QAFFP 1360 & Morgan:datasetCoagulation	0	0.01	0.12	0.9
typerv-QAFFP 1360 & Physchem:datasetCoagulation	0.02	0.01	1.15	0.25
typerv-QAFFP 1360:datasetCOX-1	0	0.01	0.06	0.96
typeb-QAFFP 440:datasetCOX-1	-0.05	0.01	-3.39	0
typeMorgan:datasetCOX-1	0.03	0.01	1.88	0.06
typePhyschem:datasetCOX-1	0	0.01	0.11	0.91
typerv-QAFFP 440 & Morgan:datasetCOX-1	0.01	0.01	0.48	0.63
typerv-QAFFP 440 & Physchem:datasetCOX-1	0.02	0.01	1.22	0.22
typeb-QAFFP 440 & Morgan:datasetCOX-1	0.02	0.01	1.36	0.17
typeb-QAFFP 440 & Physchem:datasetCOX-1	0	0.01	0.07	0.94
typerv-QAFFP 1360 & Morgan:datasetCOX-1	0	0.01	0.16	0.87
typerv-QAFFP 1360 & Physchem:datasetCOX-1	0.02	0.01	1.08	0.28
typerv-QAFFP 1360:datasetCOX-2	0.01	0.01	0.42	0.68
typeb-QAFFP 440:datasetCOX-2	-0.01	0.01	-0.93	0.35
typeMorgan:datasetCOX-2	0	0.01	0.09	0.93
typePhyschem:datasetCOX-2	-0.02	0.01	-1.14	0.25
typerv-QAFFP 440 & Morgan:datasetCOX-2	0	0.01	0.08	0.94
typerv-QAFFP 440 & Physchem:datasetCOX-2	-0.01	0.01	-0.53	0.59
typeb-QAFFP 440 & Morgan:datasetCOX-2	0.01	0.01	0.71	0.48
typeb-QAFFP 440 & Physchem:datasetCOX-2	-0.01	0.01	-0.87	0.38
typerv-QAFFP 1360 & Morgan:datasetCOX-2	0.01	0.01	0.51	0.61
typerv-QAFFP 1360 & Physchem:datasetCOX-2	0	0.01	-0.08	0.93
typerv-QAFFP 1360:datasetDihydrofolate	-0.01	0.01	-0.34	0.73
typeb-QAFFP 440:datasetDihydrofolate	-0.05	0.01	-3.12	0
typeMorgan:datasetDihydrofolate	0.01	0.01	0.78	0.44
typePhyschem:datasetDihydrofolate	0	0.01	0.17	0.86
typerv-QAFFP 440 & Morgan:datasetDihydrofolate	0.01	0.01	0.48	0.63
typerv-QAFFP 440 & Physchem:datasetDihydrofolate	0.02	0.01	1.17	0.24
typeb-QAFFP 440 & Morgan:datasetDihydrofolate	0.02	0.01	1.35	0.18
typeb-QAFFP 440 & Physchem:datasetDihydrofolate	0	0.01	0.24	0.81
typerv-QAFFP 1360 & Morgan:datasetDihydrofolate	0	0.01	-0.21	0.84
typerv-QAFFP 1360 & Physchem:datasetDihydrofolate	0.01	0.01	0.69	0.49
typerv-QAFFP 1360:datasetDopamine	-0.01	0.01	-0.35	0.73
typeb-QAFFP 440:datasetDopamine	-0.03	0.01	-1.81	0.07
typeMorgan:datasetDopamine	0.03	0.01	2.05	0.04
typePhyschem:datasetDopamine	0.03	0.01	2.1	0.04
typerv-QAFFP 440 & Morgan:datasetDopamine	0	0.01	0.25	0.8
typerv-QAFFP 440 & Physchem:datasetDopamine	0.01	0.01	0.68	0.5
typeb-QAFFP 440 & Morgan:datasetDopamine	0.03	0.01	2.18	0.03
typeb-QAFFP 440 & Physchem:datasetDopamine	0.03	0.01	1.81	0.07
typerv-QAFFP 1360 & Morgan:datasetDopamine	0	0.01	-0.14	0.89
typerv-QAFFP 1360 & Physchem:datasetDopamine	0.01	0.01	0.39	0.7
typerv-QAFFP 1360:datasetDU-145	0	0.01	-0.14	0.89
typeb-QAFFP 440:datasetDU-145	-0.05	0.01	-3.27	0
typeMorgan:datasetDU-145	0	0.01	-0.02	0.98
typePhyschem:datasetDU-145	-0.03	0.01	-1.96	0.05
typerv-QAFFP 440 & Morgan:datasetDU-145	0	0.01	-0.07	0.94
typerv-QAFFP 440 & Physchem:datasetDU-145	-0.02	0.01	-1.12	0.26
typeb-QAFFP 440 & Morgan:datasetDU-145	0	0.01	-0.11	0.92
typeb-QAFFP 440 & Physchem:datasetDU-145	-0.03	0.01	-1.75	0.08
typerv-QAFFP 1360 & Morgan:datasetDU-145	0	0.01	-0.15	0.88
typerv-QAFFP 1360 & Physchem:datasetDU-145	-0.01	0.01	-0.65	0.52
typerv-QAFFP 1360:datasetEphrin	-0.01	0.01	-0.78	0.44
typeb-QAFFP 440:datasetEphrin	0	0.01	0.31	0.75
typeMorgan:datasetEphrin	-0.01	0.01	-0.66	0.51
typePhyschem:datasetEphrin	0	0.01	0.3	0.77
typerv-QAFFP 440 & Morgan:datasetEphrin	0	0.01	0.18	0.86
typerv-QAFFP 440 & Physchem:datasetEphrin	0.01	0.01	0.45	0.65
typeb-QAFFP 440 & Morgan:datasetEphrin	0.01	0.01	0.37	0.71
typeb-QAFFP 440 & Physchem:datasetEphrin	0.01	0.01	0.64	0.52
typerv-QAFFP 1360 & Morgan:datasetEphrin	-0.01	0.01	-0.76	0.45
typerv-QAFFP 1360 & Physchem:datasetEphrin	0	0.01	-0.09	0.93
typerv-QAFFP 1360:dataseterbB1	-0.01	0.01	-0.86	0.39
typeb-QAFFP 440:dataseterbB1	-0.02	0.01	-1.14	0.26
typeMorgan:dataseterbB1	-0.04	0.01	-2.39	0.02
typePhyschem:dataseterbB1	0	0.01	0.02	0.98
typerv-QAFFP 440 & Morgan:dataseterbB1	-0.02	0.01	-1.33	0.18
typerv-QAFFP 440 & Physchem:dataseterbB1	0.01	0.01	0.59	0.55
typeb-QAFFP 440 & Morgan:dataseterbB1	-0.02	0.01	-1.23	0.22
typeb-QAFFP 440 & Physchem:dataseterbB1	0	0.01	-0.14	0.89
typerv-QAFFP 1360 & Morgan:dataseterbB1	-0.03	0.01	-1.88	0.06
typerv-QAFFP 1360 & Physchem:dataseterbB1	0	0.01	-0.14	0.89
typerv-QAFFP 1360:datasetEstrogen	0.01	0.01	0.38	0.7
typeb-QAFFP 440:datasetEstrogen	0.07	0.01	4.74	0
typeMorgan:datasetEstrogen	0.06	0.01	4.12	0
typePhyschem:datasetEstrogen	0.01	0.01	0.64	0.52
typerv-QAFFP 440 & Morgan:datasetEstrogen	0	0.01	-0.18	0.86
typerv-QAFFP 440 & Physchem:datasetEstrogen	-0.02	0.01	-1	0.32
typeb-QAFFP 440 & Morgan:datasetEstrogen	0.07	0.01	4.55	0
typeb-QAFFP 440 & Physchem:datasetEstrogen	0.01	0.01	0.74	0.46
typerv-QAFFP 1360 & Morgan:datasetEstrogen	0.01	0.01	0.37	0.71
typerv-QAFFP 1360 & Physchem:datasetEstrogen	-0.01	0.01	-0.57	0.57
typerv-QAFFP 1360:datasetGlucocorticoid	-0.01	0.01	-0.39	0.69
typeb-QAFFP 440:datasetGlucocorticoid	-0.04	0.01	-2.99	0
typeMorgan:datasetGlucocorticoid	-0.01	0.01	-0.47	0.64
typePhyschem:datasetGlucocorticoid	-0.03	0.01	-2.06	0.04
typerv-QAFFP 440 & Morgan:datasetGlucocorticoid	0	0.01	0.21	0.83
typerv-QAFFP 440 & Physchem:datasetGlucocorticoid	-0.02	0.01	-1.17	0.24
typeb-QAFFP 440 & Morgan:datasetGlucocorticoid	0.01	0.01	0.46	0.64
typeb-QAFFP 440 & Physchem:datasetGlucocorticoid	-0.03	0.01	-1.77	0.08
typerv-QAFFP 1360 & Morgan:datasetGlucocorticoid	0	0.01	-0.27	0.78
typerv-QAFFP 1360 & Physchem:datasetGlucocorticoid	-0.02	0.01	-1.11	0.27
typerv-QAFFP 1360:datasetGlycogen	-0.01	0.01	-0.47	0.64
typeb-QAFFP 440:datasetGlycogen	-0.03	0.01	-2.32	0.02
typeMorgan:datasetGlycogen	-0.03	0.01	-2	0.05
typePhyschem:datasetGlycogen	-0.01	0.01	-0.73	0.47
typerv-QAFFP 440 & Morgan:datasetGlycogen	0	0.01	-0.16	0.88
typerv-QAFFP 440 & Physchem:datasetGlycogen	0.01	0.01	0.61	0.54
typeb-QAFFP 440 & Morgan:datasetGlycogen	0	0.01	-0.01	1
typeb-QAFFP 440 & Physchem:datasetGlycogen	-0.01	0.01	-0.44	0.66
typerv-QAFFP 1360 & Morgan:datasetGlycogen	-0.01	0.01	-0.4	0.69
typerv-QAFFP 1360 & Physchem:datasetGlycogen	0	0.01	0.14	0.89
typerv-QAFFP 1360:datasetHCT-116	-0.01	0.01	-0.47	0.64
typeb-QAFFP 440:datasetHCT-116	-0.02	0.01	-1.11	0.26
typeMorgan:datasetHCT-116	-0.05	0.01	-3.26	0
typePhyschem:datasetHCT-116	-0.04	0.01	-2.75	0.01
typerv-QAFFP 440 & Morgan:datasetHCT-116	-0.01	0.01	-0.96	0.34
typerv-QAFFP 440 & Physchem:datasetHCT-116	-0.01	0.01	-0.4	0.69
typeb-QAFFP 440 & Morgan:datasetHCT-116	-0.04	0.01	-2.42	0.02
typeb-QAFFP 440 & Physchem:datasetHCT-116	-0.03	0.01	-2.23	0.03
typerv-QAFFP 1360 & Morgan:datasetHCT-116	-0.01	0.01	-0.76	0.45
typerv-QAFFP 1360 & Physchem:datasetHCT-116	-0.01	0.01	-0.49	0.62
typerv-QAFFP 1360:datasetHCT-15	-0.05	0.01	-3.31	0
typeb-QAFFP 440:datasetHCT-15	-0.04	0.01	-2.48	0.01
typeMorgan:datasetHCT-15	-0.04	0.01	-2.44	0.01
typePhyschem:datasetHCT-15	-0.05	0.01	-3.45	0
typerv-QAFFP 440 & Morgan:datasetHCT-15	-0.03	0.01	-1.8	0.07
typerv-QAFFP 440 & Physchem:datasetHCT-15	-0.01	0.01	-0.61	0.54
typeb-QAFFP 440 & Morgan:datasetHCT-15	-0.03	0.01	-2.33	0.02
typeb-QAFFP 440 & Physchem:datasetHCT-15	-0.05	0.01	-3.47	0
typerv-QAFFP 1360 & Morgan:datasetHCT-15	-0.05	0.01	-3.27	0
typerv-QAFFP 1360 & Physchem:datasetHCT-15	-0.04	0.01	-2.49	0.01
typerv-QAFFP 1360:datasetHeLa	-0.01	0.01	-0.67	0.5
typeb-QAFFP 440:datasetHeLa	0.03	0.01	1.92	0.06
typeMorgan:datasetHeLa	-0.02	0.01	-1.11	0.27
typePhyschem:datasetHeLa	-0.03	0.01	-1.94	0.05
typerv-QAFFP 440 & Morgan:datasetHeLa	-0.01	0.01	-0.72	0.47
typerv-QAFFP 440 & Physchem:datasetHeLa	0	0.01	-0.28	0.78
typeb-QAFFP 440 & Morgan:datasetHeLa	-0.01	0.01	-0.71	0.48
typeb-QAFFP 440 & Physchem:datasetHeLa	-0.02	0.01	-1.63	0.1
typerv-QAFFP 1360 & Morgan:datasetHeLa	-0.02	0.01	-1.11	0.27
typerv-QAFFP 1360 & Physchem:datasetHeLa	-0.01	0.01	-0.52	0.6
typerv-QAFFP 1360:datasetHepG2	-0.01	0.01	-0.85	0.39
typeb-QAFFP 440:datasetHepG2	-0.04	0.01	-2.53	0.01
typeMorgan:datasetHepG2	-0.04	0.01	-2.9	0
typePhyschem:datasetHepG2	-0.03	0.01	-2.12	0.03
typerv-QAFFP 440 & Morgan:datasetHepG2	-0.03	0.01	-2.22	0.03
typerv-QAFFP 440 & Physchem:datasetHepG2	0	0.01	-0.01	1
typeb-QAFFP 440 & Morgan:datasetHepG2	-0.05	0.01	-3.16	0
typeb-QAFFP 440 & Physchem:datasetHepG2	-0.03	0.01	-2	0.05
typerv-QAFFP 1360 & Morgan:datasetHepG2	-0.03	0.01	-1.67	0.09
typerv-QAFFP 1360 & Physchem:datasetHepG2	-0.01	0.01	-0.45	0.66
typerv-QAFFP 1360:datasetHERG	0	0.01	0.22	0.82
typeb-QAFFP 440:datasetHERG	-0.06	0.01	-3.79	0
typeMorgan:datasetHERG	0.01	0.01	0.41	0.68
typePhyschem:datasetHERG	-0.04	0.01	-2.39	0.02
typerv-QAFFP 440 & Morgan:datasetHERG	0	0.01	-0.24	0.81
typerv-QAFFP 440 & Physchem:datasetHERG	-0.02	0.01	-1.07	0.28
typeb-QAFFP 440 & Morgan:datasetHERG	0	0.01	0.03	0.97
typeb-QAFFP 440 & Physchem:datasetHERG	-0.04	0.01	-2.59	0.01
typerv-QAFFP 1360 & Morgan:datasetHERG	0	0.01	-0.01	0.99
typerv-QAFFP 1360 & Physchem:datasetHERG	-0.01	0.01	-0.62	0.53
typerv-QAFFP 1360:datasetHL-60	-0.01	0.01	-0.49	0.62
typeb-QAFFP 440:datasetHL-60	-0.03	0.01	-1.9	0.06
typeMorgan:datasetHL-60	-0.04	0.01	-2.58	0.01
typePhyschem:datasetHL-60	-0.03	0.01	-2	0.05
typerv-QAFFP 440 & Morgan:datasetHL-60	-0.03	0.01	-1.74	0.08
typerv-QAFFP 440 & Physchem:datasetHL-60	-0.01	0.01	-0.38	0.71
typeb-QAFFP 440 & Morgan:datasetHL-60	-0.04	0.01	-2.47	0.01
typeb-QAFFP 440 & Physchem:datasetHL-60	-0.03	0.01	-1.69	0.09
typerv-QAFFP 1360 & Morgan:datasetHL-60	-0.02	0.01	-1.18	0.24
typerv-QAFFP 1360 & Physchem:datasetHL-60	-0.01	0.01	-0.5	0.62
typerv-QAFFP 1360:datasetHT-29	0	0.01	-0.33	0.74
typeb-QAFFP 440:datasetHT-29	-0.02	0.01	-1.01	0.31
typeMorgan:datasetHT-29	-0.03	0.01	-1.89	0.06
typePhyschem:datasetHT-29	-0.04	0.01	-2.61	0.01
typerv-QAFFP 440 & Morgan:datasetHT-29	-0.01	0.01	-0.75	0.46
typerv-QAFFP 440 & Physchem:datasetHT-29	-0.01	0.01	-0.5	0.62
typeb-QAFFP 440 & Morgan:datasetHT-29	-0.02	0.01	-1.32	0.19
typeb-QAFFP 440 & Physchem:datasetHT-29	-0.03	0.01	-1.98	0.05
typerv-QAFFP 1360 & Morgan:datasetHT-29	-0.01	0.01	-0.53	0.59
typerv-QAFFP 1360 & Physchem:datasetHT-29	0	0.01	-0.2	0.84
typerv-QAFFP 1360:datasetJAK2	0	0.01	-0.14	0.89
typeb-QAFFP 440:datasetJAK2	-0.03	0.01	-1.74	0.08
typeMorgan:datasetJAK2	-0.03	0.01	-1.87	0.06
typePhyschem:datasetJAK2	0	0.01	0.03	0.98
typerv-QAFFP 440 & Morgan:datasetJAK2	0	0.01	-0.13	0.9
typerv-QAFFP 440 & Physchem:datasetJAK2	0.02	0.01	1.06	0.29
typeb-QAFFP 440 & Morgan:datasetJAK2	-0.02	0.01	-1.23	0.22
typeb-QAFFP 440 & Physchem:datasetJAK2	0	0.01	0.06	0.95
typerv-QAFFP 1360 & Morgan:datasetJAK2	-0.01	0.01	-0.38	0.7
typerv-QAFFP 1360 & Physchem:datasetJAK2	0.01	0.01	0.84	0.4
typerv-QAFFP 1360:datasetK562	-0.01	0.01	-0.37	0.71
typeb-QAFFP 440:datasetK562	-0.03	0.01	-1.76	0.08
typeMorgan:datasetK562	-0.05	0.01	-3.2	0
typePhyschem:datasetK562	-0.03	0.01	-2.14	0.03
typerv-QAFFP 440 & Morgan:datasetK562	-0.01	0.01	-0.79	0.43
typerv-QAFFP 440 & Physchem:datasetK562	0	0.01	0.01	0.99
typeb-QAFFP 440 & Morgan:datasetK562	-0.02	0.01	-1.53	0.13
typeb-QAFFP 440 & Physchem:datasetK562	-0.02	0.01	-1.62	0.11
typerv-QAFFP 1360 & Morgan:datasetK562	-0.01	0.01	-0.78	0.44
typerv-QAFFP 1360 & Physchem:datasetK562	0	0.01	-0.12	0.9
typerv-QAFFP 1360:datasetKB	-0.01	0.01	-0.52	0.6
typeb-QAFFP 440:datasetKB	-0.01	0.01	-0.44	0.66
typeMorgan:datasetKB	-0.05	0.01	-3.56	0
typePhyschem:datasetKB	-0.05	0.01	-3.61	0
typerv-QAFFP 440 & Morgan:datasetKB	-0.03	0.01	-1.76	0.08
typerv-QAFFP 440 & Physchem:datasetKB	-0.01	0.01	-0.48	0.63
typeb-QAFFP 440 & Morgan:datasetKB	-0.04	0.01	-2.54	0.01
typeb-QAFFP 440 & Physchem:datasetKB	-0.04	0.01	-2.87	0
typerv-QAFFP 1360 & Morgan:datasetKB	-0.02	0.01	-1.29	0.2
typerv-QAFFP 1360 & Physchem:datasetKB	0	0.01	-0.15	0.88
typerv-QAFFP 1360:datasetL1210	0	0.01	-0.22	0.82
typeb-QAFFP 440:datasetL1210	0.01	0.01	0.41	0.68
typeMorgan:datasetL1210	-0.02	0.01	-1.36	0.17
typePhyschem:datasetL1210	-0.02	0.01	-1.44	0.15
typerv-QAFFP 440 & Morgan:datasetL1210	0	0.01	-0.05	0.96
typerv-QAFFP 440 & Physchem:datasetL1210	0	0.01	-0.09	0.93
typeb-QAFFP 440 & Morgan:datasetL1210	0	0.01	0.11	0.92
typeb-QAFFP 440 & Physchem:datasetL1210	-0.01	0.01	-0.94	0.35
typerv-QAFFP 1360 & Morgan:datasetL1210	-0.01	0.01	-0.47	0.64
typerv-QAFFP 1360 & Physchem:datasetL1210	0	0.01	0.15	0.88
typerv-QAFFP 1360:datasetLCK	-0.01	0.01	-0.55	0.58
typeb-QAFFP 440:datasetLCK	-0.01	0.01	-0.68	0.5
typeMorgan:datasetLCK	0	0.01	0.3	0.77
typePhyschem:datasetLCK	0	0.01	0.2	0.84
typerv-QAFFP 440 & Morgan:datasetLCK	0	0.01	0.14	0.89
typerv-QAFFP 440 & Physchem:datasetLCK	0.01	0.01	0.66	0.51
typeb-QAFFP 440 & Morgan:datasetLCK	0	0.01	-0.05	0.96
typeb-QAFFP 440 & Physchem:datasetLCK	0	0.01	0.18	0.86
typerv-QAFFP 1360 & Morgan:datasetLCK	-0.01	0.01	-0.47	0.64
typerv-QAFFP 1360 & Physchem:datasetLCK	0	0.01	0.12	0.9
typerv-QAFFP 1360:datasetLoVo	0	0.01	-0.14	0.89
typeb-QAFFP 440:datasetLoVo	-0.02	0.01	-1.15	0.25
typeMorgan:datasetLoVo	-0.01	0.01	-0.62	0.54
typePhyschem:datasetLoVo	-0.01	0.01	-0.96	0.34
typerv-QAFFP 440 & Morgan:datasetLoVo	0	0.01	0.14	0.89
typerv-QAFFP 440 & Physchem:datasetLoVo	0	0.01	0.14	0.89
typeb-QAFFP 440 & Morgan:datasetLoVo	0.01	0.01	0.61	0.54
typeb-QAFFP 440 & Physchem:datasetLoVo	0	0.01	-0.19	0.85
typerv-QAFFP 1360 & Morgan:datasetLoVo	0	0.01	-0.05	0.96
typerv-QAFFP 1360 & Physchem:datasetLoVo	0.01	0.01	0.56	0.58
typerv-QAFFP 1360:datasetMDA-MB-231	0.01	0.01	0.48	0.63
typeb-QAFFP 440:datasetMDA-MB-231	-0.03	0.01	-1.93	0.05
typeMorgan:datasetMDA-MB-231	-0.01	0.01	-0.84	0.4
typePhyschem:datasetMDA-MB-231	-0.01	0.01	-0.84	0.4
typerv-QAFFP 440 & Morgan:datasetMDA-MB-231	0	0.01	-0.15	0.88
typerv-QAFFP 440 & Physchem:datasetMDA-MB-231	0.01	0.01	0.72	0.47
typeb-QAFFP 440 & Morgan:datasetMDA-MB-231	-0.01	0.01	-0.63	0.53
typeb-QAFFP 440 & Physchem:datasetMDA-MB-231	-0.01	0.01	-0.38	0.7
typerv-QAFFP 1360 & Morgan:datasetMDA-MB-231	0	0.01	0.31	0.76
typerv-QAFFP 1360 & Physchem:datasetMDA-MB-231	0.02	0.01	1.12	0.26
typerv-QAFFP 1360:datasetMDA-MB-435	0.01	0.01	0.36	0.72
typeb-QAFFP 440:datasetMDA-MB-435	-0.03	0.01	-1.79	0.07
typeMorgan:datasetMDA-MB-435	0.02	0.01	1.58	0.11
typePhyschem:datasetMDA-MB-435	-0.02	0.01	-1.4	0.16
typerv-QAFFP 440 & Morgan:datasetMDA-MB-435	0	0.01	0.31	0.76
typerv-QAFFP 440 & Physchem:datasetMDA-MB-435	-0.01	0.01	-0.73	0.47
typeb-QAFFP 440 & Morgan:datasetMDA-MB-435	0.03	0.01	2.3	0.02
typeb-QAFFP 440 & Physchem:datasetMDA-MB-435	-0.02	0.01	-1.23	0.22
typerv-QAFFP 1360 & Morgan:datasetMDA-MB-435	0.01	0.01	0.45	0.65
typerv-QAFFP 1360 & Physchem:datasetMDA-MB-435	0	0.01	-0.31	0.76
typerv-QAFFP 1360:datasetMonoamine	0	0.01	-0.16	0.87
typeb-QAFFP 440:datasetMonoamine	-0.03	0.01	-2.1	0.04
typeMorgan:datasetMonoamine	-0.01	0.01	-0.53	0.6
typePhyschem:datasetMonoamine	-0.02	0.01	-1.34	0.18
typerv-QAFFP 440 & Morgan:datasetMonoamine	-0.01	0.01	-0.61	0.54
typerv-QAFFP 440 & Physchem:datasetMonoamine	0.01	0.01	0.79	0.43
typeb-QAFFP 440 & Morgan:datasetMonoamine	0	0.01	-0.21	0.83
typeb-QAFFP 440 & Physchem:datasetMonoamine	-0.02	0.01	-1.29	0.2
typerv-QAFFP 1360 & Morgan:datasetMonoamine	-0.01	0.01	-0.82	0.41
typerv-QAFFP 1360 & Physchem:datasetMonoamine	0.01	0.01	0.67	0.5
typerv-QAFFP 1360:datasetNCI-H460	-0.02	0.01	-1.06	0.29
typeb-QAFFP 440:datasetNCI-H460	-0.04	0.01	-2.94	0
typeMorgan:datasetNCI-H460	-0.05	0.01	-3.43	0
typePhyschem:datasetNCI-H460	-0.04	0.01	-2.46	0.01
typerv-QAFFP 440 & Morgan:datasetNCI-H460	-0.03	0.01	-1.92	0.05
typerv-QAFFP 440 & Physchem:datasetNCI-H460	0	0.01	-0.08	0.94
typeb-QAFFP 440 & Morgan:datasetNCI-H460	-0.05	0.01	-3.29	0
typeb-QAFFP 440 & Physchem:datasetNCI-H460	-0.02	0.01	-1.61	0.11
typerv-QAFFP 1360 & Morgan:datasetNCI-H460	-0.03	0.01	-2.14	0.03
typerv-QAFFP 1360 & Physchem:datasetNCI-H460	-0.01	0.01	-0.43	0.67
typerv-QAFFP 1360:datasetopioid	0.01	0.01	0.75	0.45
typeb-QAFFP 440:datasetopioid	0.01	0.01	0.97	0.33
typeMorgan:datasetopioid	0.05	0.01	3.16	0
typePhyschem:datasetopioid	0.05	0.01	3.21	0
typerv-QAFFP 440 & Morgan:datasetopioid	0.01	0.01	0.41	0.68
typerv-QAFFP 440 & Physchem:datasetopioid	0.03	0.01	1.78	0.07
typeb-QAFFP 440 & Morgan:datasetopioid	0.04	0.01	2.79	0.01
typeb-QAFFP 440 & Physchem:datasetopioid	0.05	0.01	3.21	0
typerv-QAFFP 1360 & Morgan:datasetopioid	0.01	0.01	0.71	0.47
typerv-QAFFP 1360 & Physchem:datasetopioid	0.03	0.01	1.92	0.05
typerv-QAFFP 1360:datasetPC-3	0	0.01	-0.25	0.8
typeb-QAFFP 440:datasetPC-3	-0.02	0.01	-1.2	0.23
typeMorgan:datasetPC-3	-0.02	0.01	-1.65	0.1
typePhyschem:datasetPC-3	-0.06	0.01	-3.91	0
typerv-QAFFP 440 & Morgan:datasetPC-3	-0.01	0.01	-0.78	0.44
typerv-QAFFP 440 & Physchem:datasetPC-3	-0.01	0.01	-0.74	0.46
typeb-QAFFP 440 & Morgan:datasetPC-3	-0.02	0.01	-1.54	0.12
typeb-QAFFP 440 & Physchem:datasetPC-3	-0.05	0.01	-3.29	0
typerv-QAFFP 1360 & Morgan:datasetPC-3	-0.01	0.01	-0.47	0.64
typerv-QAFFP 1360 & Physchem:datasetPC-3	-0.01	0.01	-0.66	0.51
typerv-QAFFP 1360:datasetSK-OV-3	-0.03	0.01	-2.1	0.04
typeb-QAFFP 440:datasetSK-OV-3	-0.02	0.01	-1.18	0.24
typeMorgan:datasetSK-OV-3	-0.06	0.01	-3.71	0
typePhyschem:datasetSK-OV-3	-0.05	0.01	-3.58	0
typerv-QAFFP 440 & Morgan:datasetSK-OV-3	-0.05	0.01	-3.64	0
typerv-QAFFP 440 & Physchem:datasetSK-OV-3	-0.01	0.01	-0.59	0.56
typeb-QAFFP 440 & Morgan:datasetSK-OV-3	-0.05	0.01	-3.18	0
typeb-QAFFP 440 & Physchem:datasetSK-OV-3	-0.04	0.01	-2.67	0.01
typerv-QAFFP 1360 & Morgan:datasetSK-OV-3	-0.05	0.01	-3.17	0
typerv-QAFFP 1360 & Physchem:datasetSK-OV-3	-0.02	0.01	-1.27	0.2
typerv-QAFFP 1360:datasetVanilloid	0	0.01	0.13	0.9
typeb-QAFFP 440:datasetVanilloid	-0.05	0.01	-3.03	0
typeMorgan:datasetVanilloid	0.04	0.01	2.4	0.02
typePhyschem:datasetVanilloid	0.02	0.01	1.12	0.26
typerv-QAFFP 440 & Morgan:datasetVanilloid	0.01	0.01	0.49	0.62
typerv-QAFFP 440 & Physchem:datasetVanilloid	0.01	0.01	0.67	0.5
typeb-QAFFP 440 & Morgan:datasetVanilloid	0.03	0.01	1.91	0.06
typeb-QAFFP 440 & Physchem:datasetVanilloid	0.01	0.01	0.44	0.66
typerv-QAFFP 1360 & Morgan:datasetVanilloid	0	0.01	0.25	0.8
typerv-QAFFP 1360 & Physchem:datasetVanilloid	0.01	0.01	0.65	0.51
